# Supplementary material for: Machine learning reveals orbital interaction in materials
Source: Sci Technol Adv Mater. 2017 Oct 26;18(1):756–65. doi: 10.1080/14686996.2017.1378060 (PMC5678453; doi:10.1080/14686996.2017.1378060)
Supplement: Supplement.zip [file TSTA_A_1378060_SM3016.zip]

Archive with 3 entries (3 files):
- local_magnetic_moment_data.mat
- rtx_formation_energies.mat
- suppl.pdf
